# Supplementary material for: Targeting operational regimes of interest in recurrent neural networks
Source: PLoS Comput Biol. 2023 May 15;19(5):e1011097. doi: 10.1371/journal.pcbi.1011097 (PMC10212141; doi:10.1371/journal.pcbi.1011097)
Supplement: S1 Text — (ZIP) [file pcbi.1011097.s003.zip]

Archive with 2 entries (2 files):
- S1_Text.tex
- S1_Text.pdf
